# Supplementary material for: Phase variation and microevolution at homopolymeric tracts in Bordetella pertussis
Source: BMC Genomics. 2007 May 17;8:122. doi: 10.1186/1471-2164-8-122 (PMC1891110; doi:10.1186/1471-2164-8-122)
Supplement: Additional file 3 — Supplementary Table 1. Characteristics of B. bronchiseptica HPTs [file 1471-2164-8-122-S3.xls]

## Sheet: Sheet1
Supplementary Table 1. Characteristics of B. bronchiseptica HPTs
Coding or Intergenic	HPT number	Gene	Start	Length	Base	Strand	Stop	Notes	Distance (nt) from start codon (intergenic only)	Probability that intergenic HPT overlaps promoter
I	1	BB0357	370798	11	C	-1	370808		109	M
I	2	BB1186	1279126	10	C	-1	1279135		119	M
I	3	fim3	1761276	22	C	-1	1761297		63	K
C	4	bapC	2179897	7	G	1	2179903
C	5	BB3110	3317019	17	G	-1	3317003
C	6	tcfA	3521226	17	G	-1	3521210
I	7	fimN	3670016	15	C	1	3670002		58	K
I	8	fimX	3670872	13	C	1	3670860		61	K
I	9	fim2	3893831	20	C	1	3893812		49	K
I	10	BB4210, BB4211	4479655	11	G	-1	4479665	downstream region of two genes		N
I	11	BB4384	4672287	9	T	-1	4672295		272	L
I	12	BB0097	96925	8	T	-1	96932		148	M
I	13	BB0618, BB0619	652308	8	A	-1	652301		45 (BB0618), 62 (BB0619)	H
I	14	BB0622	655309	8	T	1	655302		13	M
I	15	BB0875	928936	8	T	1	928929		257	L
I	16	BB0999	1080112	8	T	-1	1080119		174	L
I	17	BB1564	1669799	8	T	1	1669792		192	L
I	18	BB1918	2038870	8	T	1	2038863		70	H
I	19	AroG	2058088	8	T	1	2058081		191	L
I	20	BB2036	2184523	8	T	1	2184516		35	H
I	21	BB2083	2229434	8	T	1	2229427		217	L
C	22	smoM	2285261	9	C5GC3	1	2285269
I	23	smoM	2285102	8	A	1	2285095		92	M
I	24	rpsB	2767825	8	T	1	2767818		100	M
I	25	BB3248	3478163	8	T	-1	3478170		7	M
I	26	BB3262	3491113	8	T	1	3491106		61	H
I	27	BB3715	3939005	8	T	-1	3939012		174	L
I	28	BB3740	3963961	8	T	1	3963954		10	M
I	29	BB3824	4052382	8	T	-1	4052389		64	H
I	30	bfrD	4057395	8	T	-1	4057402		252	L
I	31	BB3987	4236917	8	T	1	4236910		12	M
I	32	BB4499	4799742	8	T	-1	4799749		54	H
I	33	bhuR	4951231	8	A	1	4951224		88	H (5 nt upstream of known -35 box)
I	34	BB5012	5336958	8	T	-1	5336965		149	M
I	35	BB4482	4777739	6	C	1	4777734		21	H
I	36	BB2245	2376210	10	G6TG3	-1	2376219	downstream of ORF		N
C	37	fhaB	2144426	3	C	-1	2144424
C	40	kdpD	4168791	8	C2AC5	1	4168784
I	41	BB3941, BB3942	4190878	9	A	1	4190870	downstream region of two genes		N
C	42	BB2360	2514666	7	G3TG3	1	2514672
I	43	BB1178	1260172	9	A	-1	1260180		78	H
I	44	BB1947	2085977	8	C	-1	2085984		43	H
C	45	BB4011	4262554	6	G	-1	4262549			M
I	46	BB0944	1022308	9	C	-1	1022316		95	M
I	51	BB3455	3700176	9	T	-1	3700184		208	L
I	52	sbp	3697373	9	T	-1	3697381		145	M
I	56	BB1280	1371641	8	T	1	1371634		13	M
I	59	BB0040	41607	7	C	-1	41613		71	H
I	60	BB0289	292929	6	A	1	292924		171	L
I	61	BB0444	462533	5	G	1	462529		212	L
I	62	cspA	503569	7	G	1	503563		318	L
I	64	BB1238	1329878	7	T	1	1329872		112	M
I	65	BB1351	1444259	9	C	-1	1444267		65	H
I	66	BB1361	1456141	8	C	-1	1456148		132	M
C	67	BB2684	2847785	8	G	1	2847792
I	68	BB3340	3566828	7	A	1	3566834		58a	H
I	69	kdgT	3434331	6	A	-1	3434336		130	M
C	70	BB2260	2391070	7	A	1	2391076
I	71	BB2270	2399338	18	G	1	2399355		166	L
C	75	sphB2	2906439	8	G	1	2906446			M
I	76	BB2980/BB2979	3169512	9	A2CA6	1	3169507		78 (BB2980), 6 (BB2979)	H (BB2980)
I	78	BB4881	5189536	8	G4ACG2	1	5189535		54	H
I	79	katA	5314621	7	T	1	5314627		220	L
C	82	bapC	2179501	35	C	1	2179535	noted as phase variable in annotation
I	83	BB3111/BB3112	3319757	8	T	1	3319764		425 (BB3111), 372 (BB3112)	L
I	84	tRNA-Asn/tRNA-Thr	3485889	8	T	1	3485896		29 (tRNA-Asn), 138 (tRNA-Thr)	undetermined
C	47	BB0530	556688	6	C	-1	556693	shorter than 9 base threshold
C	81	bvgS	3200205	6	C	1	3200210	shorter than 9 base threshold
I	57	BB0066	58130	6	G	1	58135	shorter than 9 base threshold	29	H
I	85	ptxA	5198902	6	C	1	5198907	shorter than 9 base threshold	56	K
aDistance from the start codon as called in Bp and Bpp.
