# Supplementary material for: Phase variation and microevolution at homopolymeric tracts in Bordetella pertussis
Source: BMC Genomics. 2007 May 17;8:122. doi: 10.1186/1471-2164-8-122 (PMC1891110; doi:10.1186/1471-2164-8-122)
Supplement: Additional file 4 — Supplementary Table 2. Characteristics of B. pertussis HPTs [file 1471-2164-8-122-S4.xls]

## Sheet: Sheet1
Supplementary Table 2. Characteristics of B. pertussis HPTs
Coding or Intergenic	HPT number	Gene	Start	Length	Base	Strand	Stop	Notes	Distance (nt) from start codon (intergenic only)	Probability that intergenic HPT overlaps promoter
I	3	fim3	1647539	13	C	1	1647527		63	K
C	4	bapC 1	2907639	11	G	-1	2907629
C	6	tcfA	1264822	9	G	1	1264830
I	8	fimX	2839718	7	C	1	2839712		61	K
I	9	fim2	1176545	12	C	-1	1176534		49	K
I	10	BP3037, BP3038	3232354	11	G	-1	3232344	downstream region of two genes
I	11	BP2991	3183952	7	T	-1	3183946		233	L
I	12	BP3682	3892895	8	T	-1	3892888		149	M
I	15	BP3151	3362953	9	T	-1	3362945		257	L
I	17	BP0880	916561	7	T	1	916555		192a	L
I	18	BP2792	2968642	8	T	-1	2968635		70	H
I	19	aroG	3099741	8	T	-1	3099748		191	L
I	20	BP2735	2902997	8	T	-1	2902990		35a	H
I	21	BP2539	2691244	8	T	-1	2691237		217	L
C	22	smoM 1	1565070	9	C	1	1565078
I	23	smoM 2	1564911	8	A	1	1564904		92	M
I	24	rpsB	1494111	8	T	1	1494104		100	M
I	25	BP1245	1308928	9	T	1	1308920		7	M
I	26	BP1231	1296004	8	T	-1	1295997		60	H
I	27	BP2399	2540877	8	T	-1	2540870		173	L
I	28	BP2425	2566846	8	T	1	2566839		10a	M
I	29	BP0858	890634	9	T	1	890626		64	H
I	30	bfrD	885620	8	T	1	885613		252	L
I	31	BP3399	3607624	8	T	1	3607617		12	M
I	33	bhuR	351009	8	A	-1	351016		90a	H (5 nt upstream of known -35 box)
I	34	BP3870	4084035	8	T	-1	4084042		149a	M
I	35	BP0146	147886	15	C	-1	147900		21	H
I	36	BP1766	1858035	10	C	-1	1858026	downstream of ORF		N
C	37	fhaB 1	1969858	10	G	1	1969867
I	39	BP1961	2066442	11	G	1	2066432		73	H
C	40	kdpD	2631963	10	C	1	2631954	frameshift relative to BB and BPP, broken histidine kinase
I	41	BP2506, BP2507	2656154	9	A	1	2656146	downstream region of two genes		N
C	42	BP2595	2747353	12	G	-1	2747342	annotated as phase variable
I	43	BP2863	3041139	9	A	1	3041131		78a	H
I	44	BP2896	3071856	9	C	1	3071848		43	H
C	45	BP3224	3436732	9	G	-1	3436724
I	46	BP3474	3688166	13	C	-1	3688154		95	M
C	47	BP0059	58975	8	C	1	58982	shorter than 9 base threshold; at frameshift mutation
I	50	BP0939	976325	8	T	-1	976318		281	L
I	51	BP0964	1001126	8	T	1	1001133		190	L
I	52	sbp	1003917	8	T	1	1003910		146	M
C	56	BP2936	3125479	8	T	-1	3125472		13a	M
I	57	BP3651	3854289	8	G	1	3854296	shorter than 9 base threshold	29	H
I	59	BP3624	3837866	7	C	-1	3837860		71	H
I	60	BP0598	604206	6	A	1	604211		171	L
I	61	BP0520	526528	6	G	1	526523		212	L
I	66	BP1047	1090818	7	C	-1	1090812	assoc with IS	132	M
C	67	BP1160	1225500	8	G	-1	1225507
I	68	BP2084	2206694	7	A	-1	2206700		58	H
I	69	kdgT	1899982	6	A	1	1899977		130	M
Cb	70	BP1781	1872895	6	A	1	1872900
I	71	BP1793	1881152	2	G	1	1881153		169a	L
C	75	sphB2	1747788	12	G5CG2CG3	1	1747792	sequence 3' of HPT is conserved, 5' diverges in BP
I	76	BP1893/BP1894	1994254	9	A2CA6	-1	1994249	HPT is approximately equal distance from 5' ends of two ORFs	78 (BP1893), 61 (BP1894)	H (both genes)
C	81	bvgS	1964405	6	C	-1	1964410	shorter than 9 base threshold
C	82	bapC 2	2907994	14	C	1	2908007	annotated as phase variable
I	84	tRNA-Asn/tRNA-Thr	1301215	8	T	1	1301222		29 (tRNA-Asn), 138 (tRNA-Thr)	undetermined
I	85	ptxA	3988197	6	C	1	3988202	shorter than 9 base threshold	56	K
aDistance from the start codon as called in Bb and Bpp.
bIf the same start codon as Bb and Bpp is used.
