# Supplementary material for: Phase variation and microevolution at homopolymeric tracts in Bordetella pertussis
Source: BMC Genomics. 2007 May 17;8:122. doi: 10.1186/1471-2164-8-122 (PMC1891110; doi:10.1186/1471-2164-8-122)
Supplement: Additional file 5 — Supplementary Table 3. Characteristics of B. parapertussis HPTs [file 1471-2164-8-122-S5.xls]

## Sheet: Sheet1
Supplementary Table 3. Characteristics of B. parapertussis HPTs
Coding or Intergenic	HPT number	Gene	Start	Length	Base	Strand	Stop	Notes	Distance (nt) from start codon (intergenic only)	Probability that intergenic HPT overlaps promoter
I	1	BPP0354	375403	8	C	-1	375410		109	M
I	2	BPP0974	1052350	7	C	-1	1052356		119	M
I	3	fim3	2408586	10	C6TC3	-1	2408577		63	K
C	4	bapC 1	2791894	7	G	1	2791900
I	7	fimN	1792994	10	C	-1	1793003	annotated as phase variable	58	K
I	8	fimX	1792261	9	C	-1	1792269		63	K
I	9	fim2	3477370	18	C9TC8	1	3477387		49	K
I	10	BPP3764, BPP3765	4073096	9	G	-1	4073104	downstream region of two genes
I	11	BPP3911	4237440	9	T	-1	4237448		273	L
I	12	BPP0098	98121	8	T	-1	98128		148	M
I	13	BPP0612, BPP0613	651291	7	A	-1	651285		45 (BPP0612), 62 (BPP0613)	H (both genes)
I	14	BPP0616	654249	8	T	1	654242		13	M
I	15	BPP0790	845111	8	T	1	845104		257	L
I	16	BPP0906	979531	8	T	-1	979538		174	L
I	17	BPP2167	2316240	7	T	1	2316234		192	L
I	18	BPP2471	2648298	8	T	1	2648291	associated with IS1001	70	H
I	19	aroG	2667449	8	T	1	2667442		191	L
I	20	BPP2594	2796514	8	T	1	2796507		35	H
I	21	BPP2640	2839960	8	T	1	2839953		217	L
C	22	smoM 1	2086707	9	C5GC3	1	2086715
I	23	smoM 2	2086548	8	A	1	2086541		92	M
I	24	rpsB	1634554	8	T	1	1634547		100	M
I	25	BPP1860	1983082	11	T	1	1983072		7	M
I	26	BPP1846	1970138	8	T	-1	1970145		60	H
I	27	BPP3264	3522548	7	T	-1	3522554		174	L
I	28	BPP3289	3547503	9	T	1	3547495		10	M
I	29	BPP3373	3635882	9	T	-1	3635890	associated with IS1001	64	H
I	30	bfrD	3642172	10	T	-1	3642181		252	L
I	31	BPP3552	3838938	8	T	1	3838931		12	M
I	32	BPP4026	4364641	8	T	-1	4364648		54	H
I	33	bhuR	4515590	8	A	1	4515583		88	H (5 nt upstream of known -35 box)
I	34	BPP4424	4771330	8	T	-1	4771337		149	M
I	35	BPP4009	4342684	6	C	1	4342679		21	H
I	36	BPP1997	2138052	8	C	-1	2138059	downstream of ORF
C	37	fhaB 1	3266559	2	G	-1	3266560
C	40	kdpD	3754830	8	C2AC5	1	3754837
I	41	BPP3494	3778273	9	A	1	3778265	downstream of BPP3494; associated with IS1001
C	42	BPP1295	1396606	7	G3TG3	1	1396612
I	43	BPP0966	1036785	9	A	-1	1036793		78	H
I	44	BPP2500	2695342	7	C	-1	2695348		43	H
I	46	BPP0850	921743	7	C	-1	921749		95	M
C	47	BPP0525	555793	6	C	-1	555798	shorter than 9 base threshold
I	51	BPP3115	3355821	9	T	-1	3355829		203	L
I	52	sbp	1765794	9	T	1	1765802	associated with IS1001	293	L
I	56	BPP1064	1139640	9	T	1	1139648		13	M
I	57	BPP0066	58120	6	G	1	58125	shorter than 9 base threshold	28	H
I	59	BPP0040	41601	9	C	-1	41609		71	H
I	60	BPP0286	297582	8	A	1	297575		171	L
I	61	BPP0443	467389	9	G	1	467381		209	L
I	62	cspA	505135	13	G	1	505123		318	L
I	64	BPP1024	1098758	8	T	1	1098751		112	M
I	65	BPP1135	1212243	9	C	-1	1212251		65	H
I	66	BPP1145	1224029	10	C	-1	1224038		132	M
C	67	BPP1607	1714397	11	G	1	1714407
I	68	BPP1768	1895794	8	A	-1	1895801		58	H
I	69	kdgT	2026876	8	A	1	2026869		130	M
C	70	BPP2012	2152910	8	A	1	2152917
I	71	BPP2022	2161179	19	G12TG2AG3	1	2161190		169	L
I	73	bapA	2397281	8	A	1	2397274		176	L
C	75	sphB2	2942096	12	G	-1	2942107
I	76	BPP3014/BPP3013	3241674	9	A	1	3241666	HPT is approximately equal distance from 5' ends of two ORFs	78 (BPP3014), 6 (BPP3013)	H (BPP3014)
I	78	BPP4294	4627833	14	G	1	4627820		54	H
I	79	katA	4748998	8	T	1	4748991		221	L
C	81	bvgS	3272007	6	C	1	3272012	shorter than 9 base threshold
C	82	bapC 2	2791521	12	C6TC5	1	2791532
I	83	BPP1616/BPP1617	1725184	8	T	1	1725191		425a (BPP1616), 370 (BPP1617)	L
I	84	tRNA-Asn/tRNA-Thr	1975355	8	T	1	1973562		29 (tRNA-Asn), 138 (tRNA-Thr)	undetermined
I	85	ptxA	4637209	6	C	1	4637214	shorter than 9 base threshold	56	K
aDistance from the start codon as called in Bb and Bp.
