# Supplementary material for: Phase variation and microevolution at homopolymeric tracts in Bordetella pertussis
Source: BMC Genomics. 2007 May 17;8:122. doi: 10.1186/1471-2164-8-122 (PMC1891110; doi:10.1186/1471-2164-8-122)
Supplement: Additional file 6 — Supplementary Table 4. Characteristics of B. pertussis strains used in this study [file 1471-2164-8-122-S6.xls]

## Sheet: Sheet1
My ID	Relman ID
68	243
69	244
71	246
28	54
35	16
80	53
13	191
17	195
4	182
18	196
19	197
20	201
79	12
82	202
1	179
8	186
70	245
72	247
36	40
24	36
31	51
89	1
22	34
29	47
23	35
66	122
67	124
76	33
91	58
90	50
78	14
85	39
88	14
2	180
3	181
32	15
34	15
87	45
7	185
62	3588
84	41
86	44
5	183
6	184
52	9859
53	5275
54	12262
55	3975
56	15622
57	12464
59	15637
60	9878
61	4558
63	9585
64	3520
65	4844
92	59
21	203
25	49
27	206
81	200
9	187
10	188
11	189
12	190
14	192
15	193
16	194
26	354
30	159
43	WCH5
49	WCH20
50	WCH21
51	WCH22
40	WCH1
44	WCH6
45	WCH7
38	WCH2
41	WCH3
42	WCH4
46	WCH11
48	WCH10
93	319
73	280
47	WCH9
33	126
37	125
58	WHC12
77	317
39	WCH19
83	317

## Sheet: forpaper
	Supplementary Table 4. B. pertussis strains used in this study.
Relman Lab ID	Source	Country of isolation	Year of isolation	Other names	Special Category	Reference (PubMed ID)
Bpe1	Frits Mooi, RIVM, Bilthoven, the Netherlands	Netherlands	1985	B12	P	PMID: 9352907
Bpe102	David A. Relman, Stanford University, Stanford, CA	Netherlands	1969	Wellcome 28	P
Bpe12	Frits Mooi, RIVM, Bilthoven, the Netherlands	Netherlands	1950	B496	P
Bpe122	Scott Stibitz, Stanford University, Stanford, CA	United States	1989	BP369		PMID: 2537932
Bpe124	Scott Stibitz, Stanford University, Stanford, CA	United States	1989	BP370		PMID: 2537932
Bpe125	David A. Relman, Stanford University, Stanford, CA	United States	1990	BP536		PMID: 2364431
Bpe126	David A. Relman, Stanford University, Stanford, CA	United States	1990	BP537		PMID: 2364431
Bpe14	Frits Mooi, RIVM, Bilthoven, the Netherlands	Netherlands	1991	B888	P
Bpe15	Frits Mooi, RIVM, Bilthoven, the Netherlands	Netherlands	1992	B892	P
Bpe159	Sylvia Yeh, University of California, Los Angeles, CA	United States	1997	B6068
Bpe16	Frits Mooi, RIVM, Bilthoven, the Netherlands	United States	1947	18-323, B1121		PMID: 9352907
Bpe179	Frits Mooi, RIVM, Bilthoven, the Netherlands	Netherlands	1952	B336	P
Bpe180	Frits Mooi, RIVM, Bilthoven, the Netherlands	Netherlands	1992	B892	P
Bpe181	Frits Mooi, RIVM, Bilthoven, the Netherlands	Netherlands	1992	B904	P
Bpe182	Frits Mooi, RIVM, Bilthoven, the Netherlands	Netherlands	1950	B6	P
Bpe183	Frits Mooi, RIVM, Bilthoven, the Netherlands	Netherlands	1994	B350	P
Bpe184	Frits Mooi, RIVM, Bilthoven, the Netherlands	Netherlands	1994	B352	P
Bpe185	Frits Mooi, RIVM, Bilthoven, the Netherlands	Netherlands	1993	B395	P
Bpe186	Frits Mooi, RIVM, Bilthoven, the Netherlands	Netherlands	1952	B441	P
Bpe187	Frits Mooi, RIVM, Bilthoven, the Netherlands	Netherlands	1996	B779	P
Bpe188	Frits Mooi, RIVM, Bilthoven, the Netherlands	Netherlands	1996	B782	P
Bpe189	Frits Mooi, RIVM, Bilthoven, the Netherlands	Netherlands	1996	B785	P
Bpe190	Frits Mooi, RIVM, Bilthoven, the Netherlands	Netherlands	1996	B776	P
Bpe191	Frits Mooi, RIVM, Bilthoven, the Netherlands	Netherlands	1949	B1195	P
Bpe192	Frits Mooi, RIVM, Bilthoven, the Netherlands	Netherlands	1996	B943	P
Bpe193	Frits Mooi, RIVM, Bilthoven, the Netherlands	Netherlands	1996	B940	P
Bpe194	Frits Mooi, RIVM, Bilthoven, the Netherlands	Netherlands	1996	B939	P
Bpe195	Frits Mooi, RIVM, Bilthoven, the Netherlands	Netherlands	1949	B558	P
Bpe196	Frits Mooi, RIVM, Bilthoven, the Netherlands	Netherlands	1950	B564	P
Bpe197	Frits Mooi, RIVM, Bilthoven, the Netherlands	Netherlands	1950	B568	P
Bpe200	Frits Mooi, RIVM, Bilthoven, the Netherlands	Netherlands	1995	B611	P
Bpe201	Frits Mooi, RIVM, Bilthoven, the Netherlands	Netherlands	1950	B496
Bpe202	Frits Mooi, RIVM, Bilthoven, the Netherlands	Netherlands	1950	B497	P
Bpe203	Frits Mooi, RIVM, Bilthoven, the Netherlands	Netherlands	1995	B602	P
Bpe206	Frits Mooi, RIVM, Bilthoven, the Netherlands	Netherlands	1995	B601	P
Bpe243	Gary Sanden, CDC, Atlanta, GA	United States	1935	B199	P	PMID: 11749747
Bpe244	Gary Sanden, CDC, Atlanta, GA	United States	1935	B200	P	PMID: 11749747
Bpe245	Gary Sanden, CDC, Atlanta, GA	United States	1955	B201	P	PMID: 11749747
Bpe246	Gary Sanden, CDC, Atlanta, GA	United States	1939	B203	P	PMID: 11749747
Bpe247	Gary Sanden, CDC, Atlanta, GA	United States	1958	B283	P	PMID: 11749747
Bpe280	Maria Li, San Mateo County Public Health Laboratory, San Mateo, CA	United States	2005	--	P
Bpe317	Barry Lifland, VSC Diagnostic Lab at Stanford Research Animal Facility, Stanford, CA	Japan	unknown	Tohama II
Bpe319	Larry Stauffer/Tasha Poissant, Oregon State Public Health Laboratory, Portland, OR	United States	2004	I04-1749	P
Bpe33	Gary Sanden, CDC, Atlanta, GA	United States	1989	A377	P
Bpe34	Gary Sanden, CDC, Atlanta, GA	United States	1988	A431	P
Bpe35	Gary Sanden, CDC, Atlanta, GA	United States	1989	A443	P
Bpe354	Jeffrey F. Miller, University of California, Los Angeles, CA	United States	1996	GMT-1		PMID: 8971711
Bpe36	Gary Sanden, CDC, Atlanta, GA	United States	1992	A521	P
Bpe39	Gary Sanden, CDC, Atlanta, GA	United States	1991	B173	P
Bpe40	Gary Sanden, CDC, Atlanta, GA	United States	1977	A529	P
Bpe41	Gary Sanden, CDC, Atlanta, GA	United States	1992	A749	P
Bpe44	Gary Sanden, CDC, Atlanta, GA	United States	1992	A639	P
Bpe45	Gary Sanden, CDC, Atlanta, GA	United States	1981	A525	P
Bpe47	Gary Sanden, CDC, Atlanta, GA	United States	1988	A403	P
Bpe49	Gary Sanden, CDC, Atlanta, GA	United States	1995	A858	P
Bpe50	Gary Sanden, CDC, Atlanta, GA	United States	1989	A420	P
Bpe51	Gary Sanden, CDC, Atlanta, GA	United States	1984	A629	P
Bpe53	Jeffrey F. Miller, University of California, Los Angeles, CA	United States	1947	18-323	P
Bpe54	Jeffrey F. Miller, University of California, Los Angeles, CA	United States	1947	18-323 -SC3
Bpe58	Gary Sanden, CDC, Atlanta, GA	United States	1988	A361	P
Bpe59	Gary Sanden, CDC, Atlanta, GA	United States	1990	A922	P
Bpe60	Duncan Maskell, Sanger Centre, Hinxton, U.K.	Japan	1954	Tohama I
WCH01	Andrew Lawrence, Women's and Children's Hospital, South Australia	Australia	1999
WCH10	Andrew Lawrence, Women's and Children's Hospital, South Australia	Australia	2002
WCH11	Andrew Lawrence, Women's and Children's Hospital, South Australia	Australia	2002
WCH19	Andrew Lawrence, Women's and Children's Hospital, South Australia	Australia	1997
WCH2	Andrew Lawrence, Women's and Children's Hospital, South Australia	Australia	2002
WCH20	Andrew Lawrence, Women's and Children's Hospital, South Australia	Australia	1997
WCH21	Andrew Lawrence, Women's and Children's Hospital, South Australia	Australia	1997
WCH22	Andrew Lawrence, Women's and Children's Hospital, South Australia	Australia	1997
WCH03	Andrew Lawrence, Women's and Children's Hospital, South Australia	Australia	2002
WCH04	Andrew Lawrence, Women's and Children's Hospital, South Australia	Australia	2002
WCH05	Andrew Lawrence, Women's and Children's Hospital, South Australia	Australia	1997
WCH06	Andrew Lawrence, Women's and Children's Hospital, South Australia	Australia	1993
WCH07	Andrew Lawrence, Women's and Children's Hospital, South Australia	Australia	1998
WCH09	Andrew Lawrence, Women's and Children's Hospital, South Australia	Australia	2002
WHC12	Andrew Lawrence, Women's and Children's Hospital, South Australia	Australia	unknown
3520	Paola Stefanelli, Instituto Superiore Di Sanità, Rome, Italy	Italy	1994
3588	Paola Stefanelli, Instituto Superiore Di Sanità, Rome, Italy	Italy	1993
3975	Paola Stefanelli, Instituto Superiore Di Sanità, Rome, Italy	Italy	1994
4558	Paola Stefanelli, Instituto Superiore Di Sanità, Rome, Italy	Italy	1994
4844	Paola Stefanelli, Instituto Superiore Di Sanità, Rome, Italy	Italy	1994
5275	Paola Stefanelli, Instituto Superiore Di Sanità, Rome, Italy	Italy	1994
9585	Paola Stefanelli, Instituto Superiore Di Sanità, Rome, Italy	Italy	1995
9859	Paola Stefanelli, Instituto Superiore Di Sanità, Rome, Italy	Italy	1994
9878	Paola Stefanelli, Instituto Superiore Di Sanità, Rome, Italy	Italy	1994
12262	Paola Stefanelli, Instituto Superiore Di Sanità, Rome, Italy	Italy	1994
12464	Paola Stefanelli, Instituto Superiore Di Sanità, Rome, Italy	Italy	1994
15622	Paola Stefanelli, Instituto Superiore Di Sanità, Rome, Italy	Italy	1994
15637	Paola Stefanelli, Instituto Superiore Di Sanità, Rome, Italy	Italy	1994
Notes
P	Indicates a strain that was used in the analysis of Fim X variation among clincical isolates from the USA and the Netherlands.
