# Supplementary material for: Phase variation and microevolution at homopolymeric tracts in Bordetella pertussis
Source: BMC Genomics. 2007 May 17;8:122. doi: 10.1186/1471-2164-8-122 (PMC1891110; doi:10.1186/1471-2164-8-122)
Supplement: Additional file 7 — Supplementary Table 5. LDR and molecular weight standard oligonucleotides [file 1471-2164-8-122-S7.xls]

## Sheet: Sheet1
Supplementary Table 5. LDR and molecular weight standard oligonucleotides
Locus	Oligonucleotide	Sequencea,b	Bases
bapC	G11	GGCGCGGTCATCGGTTGGGGG	21
	G12	AAGGCGCGGTCATCGGTTGGGGGG	24
	G10	GAAAAAGGGCGCGGTCATCGGTTGGGG	27
	common	Phos-GGGGGGCGAAGCGACATTTACCGATTCGGC-FAM	31
tcfA	G9	CGGACATAACCCCGGCGTGGGGG	23
	G10	AACGGACATAACCCCGGCGTGGGGGG	26
	G8	AAGAGAGCGGACATAACCCCGGCGTGGGG	29
	common	Phos-GGGGCACGCATGAAAATGGGTTGCCCGGTATAGGAAA-FAM	37
bhuR	A8	GCCATGAGCGCAGAACGTCCCTCGGCAAAAA	31
	A9	AAGCCATGAGCGCAGAACGTCCCTCGGCAAAAAA	34
	A7	AAAAAAAGCCATGAGCGCAGAACGTCCCTCGGCAAAA	37
	common	Phos-AAATTCCTGTTCCCTGTCCGGTTTCGACGCGC-FAM	32
fimX	C7	ATATGGCGAAGGCACACCAAATTCCTACACATCCATCAGCCC	42
	C8	GAATATGGCGAAGGCACACCAAATTCCTACACATCCATCAGCCCC	45
	C6	AGACCTGATATGGCGAAGGCACACCAAATTCCTACACATCCATCAGCC	48
	common	Phos-CCCCGAGGCGTCTAATAATCTTGCACACACATTGTCCCTGGAT-FAM	43
BP3651	G8	CGGAACAAGTTTGCCGAGCCCGTTGTCTATGAGGGG	36
	G9	AAAGGAACAAGTTTGCCGAGCCCGTTGTCTATGAGGGGG	39
	G7	AAAAAACCGGAACAAGTTTGCCGAGCCCGTTGTCTATGAGGG	42
	common	Phos-GGGGAAGCCGATTGCGCGGCC-FAM	21
BP0880	T7	CAGACCGGAAATCCCATGCAGATCACTGATTTGCATGGGATTT	43
	T8	AACAGACCGGAAATCCCATGCAGATCACTGATTTGCATGGGATTTT	46
	T6	GGAAAAACAGACCGGAAATCCCATGCAGATCACTGATTTGCATGGGATT	49
	common	Phos-TTTTCGCTTCGGCGCCGCGGTC-FAM	22
ptxA	C6	TCACCGTCCGGACCGTGCTGACCC	24
	C7	AATCACCGTCCGGACCGTGCTGACCCC	27
	C5	AAAAAAATCACCGTCCGGACCGTGCTGACC	30
	common	Phos-CCCTGCCATGGTGTGATCCGTAAAATAGGCACCATCAAAACGC-FAM	43
sphB2	G5	AGGAGGCGGCGGTATAGCCATCATCGATCCGATGG	35
	G6	AAAAGAGGCGGCGGTATAGCCATCATCGATCCGATGGG	38
	G4	AAAAGAAAGGAGGCGGCGGTATAGCCATCATCGATCCGATG	41
	common	Phos-GGGCGGCGGGCGGC-FAM	14
BP0059	G8	GGGCGACGGTGCCGGGG	17
	G9	GAAGGCGACGGTGCCGGGGG	20
	G7	AAAGAAGGGGCGACGGTGCCGGG	23
	common	Phos-GGGGACGTTCTGCAGCGTTTCGCCGA-FAM	26
bvgS	C6	CCGCGCTCCCCACGCCC	17
	C7	AAACCGCGCTCCCCACGCCCC	21
	common	Phos-CCCTCGCCCCAGGCTGCC-FAM	18
NA	marker-51	CTCAACTCCATCATCATCCAGGACTGCATGTGGAGTGCGTTCTCGGCCCGC-JOE	51
	marker-67	CGCGCGGAGCTGGGCGGCTCCGTGCCCGAGTGCGTGGACCCGGCCGTGGTCTTCCCCTTCCCCGTCA-JOE	67
	marker-80	TTGGAGAAAAGACGCTCCTCCTCCAACAAGGCTGTTACCACCCTCACTATTACAGTGCGTCCTAAAAATACCACTTTTCC-JOE	80
a All sequences are given 5' to 3'. Sequences of discriminating LDR oligos are aligned to each other. "Phos" indicates a phosphate group and "FAM" and "JOE" indicates a covalently coupled FAM or JOE dye molecule. Bases complementary to the HPT are in red. Non-hybridizing bases added to enhance electrophoretic separation are in blue.
b Molecular weight standard markers were derived from the Gallus gallus N-myc gene and are not complementary to any B. pertussis Tohama I sequences.
