# Supplementary material for: Phase variation and microevolution at homopolymeric tracts in Bordetella pertussis
Source: BMC Genomics. 2007 May 17;8:122. doi: 10.1186/1471-2164-8-122 (PMC1891110; doi:10.1186/1471-2164-8-122)
Supplement: Additional file 14 — Supplementary Table 6. Lengths of HPTs in fim gene promoters and relative expression of fimX transcript. [file 1471-2164-8-122-S14.xls]

## Sheet: Sheet1
Supplementary Table 6. Lengths of HPTs in fim gene promoters and relative expression of fimX transcript
			Upstream HPT length
strain	fimX DCta	fimX relative expressionb	fimX	fim2	fim3	vaccine status	alias
9859	nd	nd	8	nd	nd	indeterminate
Bpe60	7.01103	0.171498	7	12	13	lab strain
Bpe53	8.12286	0.0793535	8	11	20	pre	18323
Bpe54	nd	nd	8	nd	nd	lab strain	18323 (derivative)
Bpe16	nd	nd	8	nd	nd	pre	18323
Bpe34	4.46729	1	7	10	13	post
Bpe203	5.37134	0.534386	7	11	13	post
Bpe102	7.0484	0.167112	7	12	14	post
Bpe202	6.25317	0.29	7	15	14	pre
Bpe201	7.74969	0.102778	8	13	14	pre	B496
Bpe186	7.62309	0.112205	8	13	15	pre
Bpe12	8.32458	0.0689989	8	14	18	pre	B496
a Difference between threshold cycle (Ct) for fimX and recA in quantitative RT-PCR reactions
b Calculated as 2 -(DCt of strain - DCt of Bpe34)
