# Supplementary material for: Phase variation and microevolution at homopolymeric tracts in Bordetella pertussis
Source: BMC Genomics. 2007 May 17;8:122. doi: 10.1186/1471-2164-8-122 (PMC1891110; doi:10.1186/1471-2164-8-122)
Supplement: Additional file 15 — Supplementary Table 7. Lengths of HPT alleles detected by PCR/LDR for three hypervariable HPT loci. [file 1471-2164-8-122-S15.xls]

## Sheet: Sheet1
Supplementary Table 7. Lengths of HPT alleles detected by PCR/LDR for three hypervariable HPT loci
	HPT locus
Strain	tcfA	bapC	BP3651
Bpe60	9	10,11	8
Bpe179	8,9	10,11	8
Bpe180	8,9	9,10	8
Bpe181	8,9	10	8
Bpe182	8,9	10,11	8
Bpe183	8,9	10,11	8
Bpe184	8,9,10	10,11	8
Bpe185	8,9,10	10,11	8
Bpe186	8,9	10,11	8
Bpe187	8,9	10,11	8
Bpe188	8,9	10,11	8
Bpe189	8,9	10,11	8
Bpe190	8,9	10	8
Bpe191	8,9	10,11	8
Bpe192	8,9	10,11	8
Bpe193	8,9	10,11	8
Bpe194	8,9	10,11	8
Bpe195	8,9,10	10,11	8
Bpe196	8,9	10,11	8
Bpe197	8,9	10,11	8
Bpe201	8,9,10	10,11	8
Bpe203	8,9	9,10	8
Bpe34	8,9	10,11	8
Bpe35	8,9	10,11	8
Bpe36	8,9	10	8
Bpe49	8,9	10,11	8
Bpe354	9,10	8	8,9
Bpe206	8,9	10,11	8
Bpe54	10	8	9,10
Bpe47	8,9	10,11	8
Bpe159	8,9	10,11	8
Bpe51	8,9	10,11	8
Bpe126	8,9	10,11	8
Bpe15	9,10	8,10	8
Bpe16	8,9,10	8	9,10
Bpe40	8,9,10	10,11	8
Bpe125	8,9,10	10,11	8
WCH2	8,9	10,11	8
WCH19	8,9	10,11	8
WCH1	8,9	10,11	8
WCH3	8,9	10,11	8
WCH4	8,9,10	10,11	8
WCH5	8,9,10	10,11	8
WCH6	8,9	10,11	8
WCH7	8,9	10,11	8
WCH11	8,9	10,11	8
WCH9	8,9,10	10,11	8
WCH10	8,9	10,11	8
WCH22	8,9,10	10,11	8
9859	8,9	10,11	8
5275	8,9	10,11	8
12262	8,9	10,11	8
15622	8,9	10,11	8
12464	8,9,10	10,11	8
WHC12	8,9	10,11	8
9878	8,9	10,11	8
4558	8,9	10,11	8
3588	8,9,10	9,10	8
9585	8,9,10	9,10	8
3520	8,9,10	10,11	8
4844	8,9	10,11	8
Bpe122	8,9	10,11	8,9
Bpe124	10	10,11	8,9
Bpe243	9	10,11	8
Bpe244	8,9	10,11	8
Bpe245	8,9	10,11	8
Bpe246	9	10,11	8
Bpe247	9,10	10,11	8
Bpe280	8,9	10,11	8
Bpe33	8,9	10,11	8
Bpe317	8,9	10,11	8
Bpe14	8,9	10,11	8
Bpe12	9	10,11	8
Bpe53	9,10	8	9,10
Bpe200	8,9	10,11	8
Bpe202	8,9	10,11	8
Bpe317	8,9	10,11	8
Bpe41	9	10,11	8
Bpe39	9	10,11	8
Bpe44	9	9,10	8
Bpe45	8,9,10	10,11	8
Bpe14	8,9	10,11	8
Bpe1	8,9	10,11	8
Bpe50	8,9	10,11	8
Bpe58	8,9	10,11	8
Bpe59	8,9,10	10,11	8
Bpe319	8,9,10	10,11	NDa
15637	8,9	10,11	8
WCH20	ND	ND	8
WCH21	ND	ND	8
3975	ND	ND	8
a not determined
