# Supplementary material for: Phase variation and microevolution at homopolymeric tracts in Bordetella pertussis
Source: BMC Genomics. 2007 May 17;8:122. doi: 10.1186/1471-2164-8-122 (PMC1891110; doi:10.1186/1471-2164-8-122)
Supplement: Additional file 20 — Supplementary Table 8. PCR and RT-PCR oligonucleotide primers. [file 1471-2164-8-122-S20.xls]

## Sheet: pcr and rt-pcr primers
Supplementary Table 8. PCR and RT-PCR oligonucleotide primers
Primer name	Sequence
PCR primers
bvgS forward	GTACGCGGTGCATTCTGTT
bvgS reverse	CCATGTCCGAGACCTTCG
fimX forward	CTTGGGCCAAATCCCATA
fimX reverse	GCCCAGGAGGAACGTTTT
BP0059 forward	CAATGCCTGGACCTTTTCAT
BP0059 reverse	TGGTCGAAGCCAACAACC
BP3651 forward	ACGCCGATATCAAGGCTGT
BP3651 reverse	GATGCTGGCGATGCAGAT
BP0880 forward	TACCGCCCTTAGCTCAGTTG
BP0880 reverse	AAGGACTGGCGTCAATATGC
sphB2 forward	GGCAGCGAATTGATTCATTA
sphB2 reverse	CGCGACTGGATTGGAGA
tcfA forward	GCCACAAGGACAACCCATC
tcfaA reverse	CGAGCCCGTACTGGTATCC
bhuR forward	CCGGTGCAACTGTCCTATG
bhuR reverse	GCTTGTGCTGTCGATGACC
ptx forward	TCTTCCGTACATCCCGCTAC
ptx reverse	CATCCCGTCTTCCCCTCT
bapC forward	ATCGAGAATTCCACGGTTCA
bapC reverse	CATCATCTCTGCAGGTGTCG
RT-PCR primers
recA forward	CGTGATGTTCGGCAACC
recA reverse	CGCCACCTTGTTCTTGAC
fimX forward	AGCCAAAACGTTCCTCCTG
fimX reverse	TGCACGACCTTGATGTAACC
